# Supplementary material for: A proteomic signature that reflects pancreatic beta-cell function
Source: PLoS One. 2018 Aug 30;13(8):e0202727. doi: 10.1371/journal.pone.0202727 (PMC6117012; doi:10.1371/journal.pone.0202727)
Supplement: S1 Data — The SOMA data used in the study. Each row represents an individual. (XLSX) [file pone.0202727.s012.xlsx]

## Sheet: Read Me
MECHE Participants ( n = 100): Gender and SOMAscan data
Gender
1=Male
2=Female
All SOMAscan proteomic data are displayed in RFU's (Relative Fluorescence Units)

## Sheet: MECHE data
Participant ID	Gender	C4b	Coagulation Factor XI	CTACK	Endostatin	TIMP-1	tPA	EG-VEGF	TIMP-2	TGF-b1	VEGF sR3	C5	Apo E	BDNF	bFGF-R	C8	Cathepsin G	CXCL16 soluble	FGF-10	FGF-8B	GIIE	GV	IL-12	MIP-3a	SAP	SCF sR	TIMP-3	TWEAK	Angiopoietin-4	Cadherin E	GFRa-3	Ephrin-B3	GFRa-2	6Ckine	RANTES	HMG-1	OPG	b-Endorphin	Factor I	IGFBP-2	IGFBP-3	Leptin	MCP-1	MMP-9	Myeloperoxidase	PRL	ROR1	VEGF	4-1BB
1	2	484.7	1450.1	965.7	30133.6	479.3	413.7	332.1	580	2979	3931.9	5037.6	6102.2	1314.1	5748.1	3054.2	1700.1	6709.3	215.9	1566	359.1	357.8	1513.4	372.8	17414.1	8986.5	5953	397.8	655.2	29012.6	1690.2	1186.8	6345.7	4831.6	396.8	2744.3	8464.2	589.2	42873.3	35957.7	1261.6	1276.4	455.9	671.7	27692	3730.8	1135.6	3326.6	307.9
2	2	229.1	1296.3	1227.1	31522.2	413.6	466.7	352.2	406	2501.8	6589.6	5897.1	5189.4	1489.6	6360.3	2403.3	1648	8451.1	249.6	1517.2	394.7	394.2	1686.5	358.3	32530.6	6077	2556.5	417.6	674.5	33553	1782	1229.7	5190.9	7688.7	345.4	2502.3	7234.7	465.6	53114.2	16822.8	1243.8	1643.2	470.9	435.1	21501	3746.1	1152	2305.2	351.6
3	2	384.1	1880.6	950.9	27261.9	475.7	683.9	356.5	527.3	3150.3	5387.3	5560.6	11419.8	1367.2	5925.5	3521.7	1876.4	7242.8	206.8	2226.5	351.3	370.5	1648.5	347.1	31013.3	9714.7	5650.2	492.5	622.3	29596.4	2111.2	1598.9	6142.3	4253.7	349.8	3475.8	9539.6	390.1	49017.7	18086	705.6	2531.7	455	459.4	16543	4746.1	1121.5	4765.6	307
4	2	171.4	1387.2	1085.6	37126.2	384.7	437.7	381.1	427.2	2921.3	6965.6	4629.6	4119.1	1477.7	5479.7	2878	1596.3	7759.4	242.2	1799.6	366.7	386.3	1744.3	451.1	24520.5	8195.7	6995.6	475.8	635.2	37977.8	1853.6	1212.7	4980.9	7174.8	345.1	2809.7	9377.8	545.4	48706.7	27657.4	1447.3	1580.8	478.1	312.8	14951.5	3562.5	1184.2	2420.5	364.1
5	2	360.8	1468.8	948.7	34818.6	447.7	512.7	346.1	566.1	2847.2	4905.4	5017.5	6975.8	1571.8	5563.5	2321.3	1724.6	8233.3	202.7	1677.2	357.4	340.9	1649.6	456.6	24861.6	11128.4	8624.5	512.9	667.8	38300.1	1933	1302.6	5248.8	8063.6	505.5	2665.4	8321	504.3	42415.1	41921.1	1287.3	1678.5	599.3	386.2	22068.2	3877	1062.6	1880.8	353.6
6	1	179	1515.9	1138.1	37748.1	519.6	481.2	383.5	582.2	3325.2	4616.5	6131.1	6880.3	1484.7	7247.9	2429.4	2017.4	7892.2	231.1	1639.7	435.8	396.4	1767.1	395	32997	9918.2	3469.8	496.3	736.9	36792.1	2022.3	1495.4	4705.7	7979.4	464.4	2634.4	7137.4	471.9	53638.1	39238	1367.9	1215.3	546	400.9	29650.7	3492.4	1190.9	1835.3	356.2
7	1	473.5	1942.4	1116.3	29697.1	594.1	581.6	380.3	478.3	3031	5080.2	6067.6	8975.7	1458.4	6552.9	2919.4	1799.4	6680.1	233.9	1736	407.7	394	1840	426.5	35577.4	12020.1	6472.4	459	779.9	28365.7	1995	1460.6	6018.9	7132.4	231.6	2944.2	6835.8	468	55772.8	21529.6	1207.8	1334.3	576.3	390.4	25969.3	3121.3	1179.3	2681	374.4
8	2	515.1	1830.2	967.7	27792.2	433.9	541.1	353.9	525.3	2661.5	6571.9	5555.9	6722.1	1327.7	6517.3	2470.3	1802.3	6948.3	213.8	1668.9	419.7	412.8	1600.6	374.6	29603.9	6461.6	2178.7	456.5	664.2	29932.9	1806.5	1284.5	4639.3	6371.2	438.2	3042.2	8124.9	476.9	52897.1	18040.3	1478.7	1627.9	622.6	479.8	22340.1	4715	1100	1778.9	354.7
9	2	918.3	1523.3	1186.3	27838.7	548.5	669.1	354	502.4	3274.5	7523.3	4980.6	8447.2	1237.2	6700.8	2669	1831.5	5624.9	232.6	1760.8	396.1	384	1732.8	401.5	31140.7	12426.6	3901.5	482.8	692.3	31329.7	2024.8	1404.5	4326.4	5460.2	639.9	2975.1	7797	510.9	47434.2	21861.9	1517.8	1348.4	850.8	807.5	20428.5	4045.3	1002.6	1752.7	409.4
10	1	300	1662.3	1250.1	35857	468.5	636.4	353.3	476.6	2738.5	6841.5	4958	9340.9	1142	7506.6	3028.8	2102.9	7296.6	199.9	2099.5	354.9	394.6	1484.2	371.6	31977.4	10877.9	2320.6	418	752.1	34838.7	1936.4	1369	7535.3	6776	353.7	2864.6	9432.2	452.2	52283.7	31986.3	1367.3	1136	489.2	542.2	36924.8	3189.9	1382.2	1479.9	352.7
11	2	312.7	1706.1	1293.1	26361.1	502.5	451.5	364.2	413	2792.9	4968.9	5473.5	7274.2	1336.2	5759	2632	1924.8	7397.6	236.2	1664.9	390	370.6	1802.9	403.1	22366.2	8540.2	4481.3	505.2	699	22850.9	1891.1	1321.2	5975.7	3798.5	431	3466.2	8163.2	475.4	47367.1	24122.2	1194.8	1349	574	989.9	15799.8	3853.5	930.2	2697.3	327.9
12	1	737.3	1837.4	1056.2	25689.4	429.9	493	359.7	426.3	3458.1	5367	6625.9	4179.6	790	5869.5	3186.6	1782	7367.1	197.4	1594.8	354.6	386.4	1532.6	369.3	44874.4	13793.8	3268.2	458	698.3	30463.2	1823.9	1268.8	7327.6	15339.8	209.4	2840.5	9822.9	418.6	53387.2	43773	1081	1249	533.4	480.1	12511.7	3852.3	1267.1	2449.1	371
13	1	526.6	2000.6	1172.8	26435.6	431.6	442.3	374.3	501.6	3106.3	2925.4	4542.5	9674	1121.9	5868.7	2806.2	2207.3	5611.4	228.1	1918.8	400.3	382.3	1864.4	1004.5	31695.4	10449.5	2294.6	438.2	739.7	28186.2	2070.7	1506.1	5176.8	5657	425.4	3242.4	8414.6	536	55114	19687.5	1368	1273.3	464.1	670.6	24614.3	5006.7	983.7	2162.8	343.4
14	1	349.2	1763.1	1024.4	28960.4	491.6	845.7	340.3	378.5	2894.6	2781.4	5299.3	16768.9	1302.9	4411.7	3283.4	1581.4	4991.6	232.1	1717.9	392.4	719.3	1714.3	380.4	42145.7	6496.4	2616.2	517.9	769.9	34017.1	1855.3	1283.7	5780.1	9527.6	552.9	2896.5	7969.6	39793	53193.2	12897.2	952.2	1540.2	603.5	415.9	10314	3736.9	851.9	3870.1	339.4
15	1	478.3	1510.8	1123.8	31365.2	499.6	397.8	351.5	597.1	2709.1	9059.7	5376.9	4683.2	1177.4	8123.5	2797.9	1728.7	7981.1	250.7	1644	493.7	399.6	1643.7	353.8	34866.1	7372	2931.1	406.2	698	32021.8	1821.8	1262.9	4911	12231	204.8	2639.4	9333.3	617	62412.8	27751.8	1299.3	990.3	600.6	347	31320	2816	1253.1	2403	357.3
16	2	343.7	1623.7	1242	37765.2	523	476.8	397.5	551.8	2614.6	5178.7	4498.5	8337.7	1022.4	6564.7	2475.1	1942.2	6536.7	210.2	1620.4	351.9	353.3	1496.4	353.6	28155.2	8354.9	2555.5	512	634.4	40241.5	1780.6	1263.7	6139.2	6854.8	479.6	3168.5	8589.1	576.4	47483	45625.9	1299	1250.8	544.3	500.4	24062.6	4182	1322.4	2437.8	419.5
17	1	763.6	1239	943.5	36676.8	607.4	443	343.8	617.5	2442	3959	5629.2	5557.9	1055.5	6789.5	2579.6	1821.3	6548.4	201.5	1552.5	370	332.7	1400.9	303.9	28632	11643.1	2907.2	351.9	675	28152.4	1791.3	1202.6	5212.5	10873.7	309.6	2685.5	7572.8	551	48395.2	34752.8	1467.9	1036.1	8494.5	710.6	32499.9	3883.2	1401.6	2338.6	445.6
18	1	264	1396.8	1324.4	40598.5	409.4	442.5	330.1	466.2	3043	6290.2	4036.8	6850.4	1171.8	5984	2500.8	1660.4	6955	475.8	1512.5	357.3	426.9	1690.2	369.2	24324.9	6973.7	3230	458.4	733.5	30566.4	2237	1235.5	4638.7	8127.5	505.7	2790.2	7479.4	563.3	41131.5	46039.9	970	1024	494	518.5	22953.6	3107.2	1008.2	1887.1	352.1
19	1	570.3	1399.8	1292.2	28416.5	574.9	530.5	343.4	522.6	3035.9	5568.3	5334.3	6811.5	1221.1	6028.2	2481.8	1649.7	6932.4	217	1784.1	381.2	409.7	1729.4	422.5	33509.6	9161.8	2062.7	491.6	708.1	25284.6	1901.9	1328.7	4800.1	6363.7	310.4	2964.5	7285.6	520.4	46787.2	16404.9	1311	1159.2	584.9	514.6	24454.1	3364.7	984	2229.9	314.3
20	1	576.4	1497	1025.7	29763.7	465.1	500.8	340.8	516.5	2680.5	5059.9	5092.8	7739.1	1164.6	6143	3339	1605.6	7245.7	207.4	1766.3	338.4	362.3	1569.3	339.3	31195	11754.2	2947.1	435.5	665.3	28360.3	1833.8	1181.4	6000.4	8390.4	301.1	3245	9075.9	450.4	51969.5	26463.3	1115.4	1185.4	504.6	665.7	24615.1	4263.9	1105.2	2512.9	360.2
21	1	216.4	1622.8	1124.9	37697.7	488.7	467.5	400.1	508.3	3113.6	5610.2	6156.4	7556.6	1110.3	6420.7	2561.9	1909.9	8595.7	223.4	1607.7	521.4	371.6	2308.3	396.8	31288.9	9508.4	6136	524.9	688.8	32566.8	2004.6	1337.1	5192.6	6480.8	240.8	2885.6	7926.2	543	49759.6	62219.7	1316.9	1202.7	525	717.9	25321.8	3286.9	1330.5	2115.8	300.9
22	2	681.3	1644.3	1051.6	17608.9	482.6	454.1	332.3	609.6	2822.5	5266.6	5092.3	8157.4	1161.8	5846.3	2578.2	2170.6	6156.1	205.8	1601.4	387.6	335	1465.7	617.7	22107	12047.5	4326.9	404.1	662.8	28522.2	2100.2	1273.1	5669.7	6965.4	239.4	3196	8749.2	416.1	45602.8	33840.1	1386.6	1335.8	572.7	443.9	22091.5	6062	1037.3	1863.5	398.9
23	1	537.6	1633.9	1012.5	28464.8	440.4	529.4	326.2	424.9	2578.1	5821	4245.1	12014	1177.4	6106.5	2769.8	1993.2	5429.3	204.7	1494.8	365	350.1	1455.5	358.1	36088.8	10404.8	2215.9	452.9	713.7	26038.2	2022.3	1242.3	5930.2	6817.3	436.6	3408.9	8157.8	517.5	56084.4	20048.2	1009.8	1157.7	638.1	478.5	32495	3507.8	953.1	1880.7	343.4
24	1	494	1433.2	1086.3	35288.9	446.1	409.3	627.8	609	2702.5	4511	4293.2	4222.3	1068.3	4642.7	2418.7	2644	4730.9	221.9	3202	365.3	378.7	1492	34259.6	27274.7	8762.2	3068.6	440.7	589.1	30930.1	1630.7	1367	5173.7	8292.6	236	2966.6	6538.7	797.8	45663.1	39151.3	1108	1133.2	589.7	832.2	42747.2	3419.1	1117.4	1725	500
25	2	559.9	1905.5	840.8	29723.5	485.6	673.2	355.4	490.8	3516.8	6171.4	5194.9	8268.7	1334.4	5758.8	4774.2	2980.8	6907.3	227.8	1926.1	373.5	358.1	1772.6	372	28573.8	11864.3	3806.4	475.1	968.4	24618.2	2434.1	1364.1	4522.4	4219.1	416.7	4374.1	8743.9	467.5	48865	28757	1073.2	1805.2	520.7	901	35938.9	4622.7	1039.3	4031.5	2789.5
26	2	562.6	1881.5	1075.4	24958	469	537.9	336.1	656.9	2814	3499.3	5007.4	10927.7	917.7	6478.8	3189.8	1727.3	6203.8	198.4	1766.3	319	334.9	1539.5	374.3	25557.2	12995.5	2800.7	436.1	722.2	27848.5	1965.8	1299.9	4399.2	5130.3	362.5	3623.8	10650.8	553.4	48125.5	35549.7	1159.7	1696.3	664.9	389.7	11611.6	4262.7	951.7	2902	408.2
27	1	198.1	1433.6	1123.5	30524.1	396	619.5	340.5	391.6	2855	4165.2	4481.7	9520.2	909.9	5714	3423	1773.4	6197.1	223.7	1743.2	342.8	377.8	1557.4	364.7	37618.9	8739.7	1217.2	455.2	620.1	26565.6	1937.6	1173	4737.8	5819.2	350.7	3417	9530	507	51607.8	25280.2	911.1	1410.9	541.2	626.9	27351.4	3763.1	1073.4	2311.2	356.6
28	2	279.2	1782.5	1051.6	35093.1	482.3	415.3	351.3	525.6	2726.3	7150.5	5215.8	6850.4	1270.2	7017.2	4973.2	1552.5	7228.1	203.1	2031.2	360.6	371.3	1609.6	367.4	25555	10887.7	3503.4	462.1	618.6	29136.5	1859.4	1270.9	5693	6057.4	335.5	2724.7	8463.7	425.3	48897.1	40132.9	1093.3	1326.8	478	381.4	17941.8	3558.8	1057.4	1718.8	350
29	1	231.5	1471.4	1194.4	34424.1	365	533.3	352.2	370.8	2485.5	6688.4	5353.4	7900.7	1274.6	5696.5	2915.6	1962.8	7127.9	218.5	1708.2	518.1	373.8	1450.5	368.8	43012.6	9059.2	2362.2	442.1	639.6	31350.8	1819.6	1221.2	5756.9	5779.5	294.2	3312.7	8850	967.4	57812.1	15339.4	1391	1339.9	443.5	524.3	33632.7	3992.9	966.1	1889.1	320.8
30	2	664.3	1368.9	1008.8	25343.7	585.1	823.8	344.8	435.4	3159.5	4468.1	5303	7371.9	1198.8	4892.5	2881.3	1567	8647	241.1	1730.1	383.4	401.3	1716.7	449.6	36762.7	5576	8984.3	434.5	676.2	25190.4	2248.4	1286.1	5021.4	6568.8	602.4	3205.7	8373.9	613.6	59209.6	18226.7	871.9	2469.9	625.3	848.4	19998.1	3276.9	740.7	2656.2	306.3
31	2	268.2	2327.5	1024.5	31407.6	445.3	496	340.9	470.1	2532.9	6148.8	5339.1	9980.2	973.1	5568.5	3004.6	1846	7659.6	195.7	1682.8	475.6	359.7	1399.5	306.9	27790.7	10893	2991.9	438.8	579.4	28489.9	1748.4	1165	5028.9	6570.4	202.7	3401.1	10469	659.6	52309.5	22974	1166.7	1505.2	609.1	587.5	22842.5	4298.5	1067.1	2538.3	345.1
32	1	243.5	1253.4	1336.6	27870.2	369.8	443.1	354.2	492.4	3019.1	5466	4329.5	8138.7	1177.8	6209.7	2791.6	1783.9	4975.9	212.2	1876.1	346.6	362.2	1653.4	345.2	25181.1	9505.3	2841.1	350.6	644.2	26750.5	1849.5	1278.8	5435.2	7503.9	442.4	3450.3	9089.3	563.7	46312.1	27172.5	1275.3	1187.2	634.2	589.2	18153.2	3728.7	1075.2	2134.9	488.8
33	1	393.3	1291.8	1059.8	35180.8	429.4	401.5	339	428.5	3281.9	4575.6	4791.1	5986.5	1036.5	5691.2	3056	2017.9	7766.1	212.5	1664.3	348.7	380.2	1690	380.3	35824.1	5556.1	2382.3	450.2	671.5	29144.5	1896.4	1299.2	4976.5	7111.3	356.5	3587	9038.3	660.5	52574	23268.6	991.7	1272.1	479.5	707.7	33071.4	3903	832	2111.5	369.1
34	1	396.4	1656	1290.6	30082	106.7	573.6	344.5	438.1	2947.6	3745.2	4254.2	8635.4	1347.7	4893.4	2961.6	1902.2	6081	202	2033.9	410.3	403.8	1685	357.3	30194.6	7849	2089.7	409.7	668.7	27887.7	2057.1	1769.1	4831.9	7844	193.7	3923.6	7992.1	439.8	45979.8	18646	1058	1556.6	496.4	679	21231.3	4931.1	963.6	2784.2	378.2
35	2	1173	2135.5	1046.4	34488.9	424	641.3	367.7	412.4	3078.1	5634.8	5083.2	9516.1	1230.2	5564.9	3042.1	1943.9	6786.3	231.3	1797.6	387.5	359.1	1578.5	416.6	39790.1	5637.1	5368.4	448.6	669.1	32201	1836.5	1311.3	6079.1	6060.8	352.2	3156.4	9734.6	473.5	59124.3	30941.4	1017.3	1801.5	490.5	658	34262.8	3738.4	1053.9	1690.2	352.5
36	2	121.5	1294.1	1236.5	29364.2	386.2	436.6	389	469.3	2803.7	3690.6	4505.3	5821.7	825.5	4707.8	2329.3	1624	5836.9	228.2	1744.5	331.8	452.4	1561	382.9	28660.1	6957.2	2064.3	404.5	633.5	23452.8	1957.5	1272.9	3613	5461.8	317	3541.1	9562.5	450.5	42681	19707.7	901.9	1512.2	482.4	505.6	15548.3	3804.8	913.2	2258.6	330.5
37	2	403.5	1674.9	1177.5	35244.7	415.4	424.9	347.6	411	3177	6179.1	5598.4	6845.5	1642.8	6544.3	2795.6	1779.6	7324.4	492.2	1894.3	346.9	404.3	1732.1	340.5	26107.6	7965.7	6569.8	478	742	30215.1	2278	1385.3	5041.8	5988	480.8	3017.6	9398.6	526.1	50047.3	66734	944.8	2496.1	497.9	353.2	22635.1	4320.5	1200.9	2539.1	439.1
38	2	306.2	2119	1042.1	27202.2	372.3	560.7	326.2	486.1	3081.3	4080.4	5286.5	11277.2	1313.2	5934.4	3284.2	1634.3	5591.4	200.7	1759.4	322	364.2	1516.9	310.2	23197.9	7414.2	3601.7	404.7	600.8	31866.5	1869	1246.8	5470.9	3803	422.7	3695.7	9886.1	674.8	43780	41550.6	1096.5	1369.9	572.4	293.4	22178.6	3906.8	890.8	2600.5	322
39	1	828	1312.1	962.8	25348.4	495.8	850	348.4	408.6	3804.7	6766.3	8221.6	15066.7	1521.6	5123.2	2416.4	1567	5707	273.7	1673.6	409.5	382.4	1776.7	520.1	36591.6	5424.1	10348.5	493.2	661.6	30269.3	1913.8	1262	5484.6	5572.8	448.5	2975	7694.7	473.6	58683.6	13438.3	742.8	1532.9	571.1	411.4	17473.8	4231.4	809	2945.5	291.4
40	2	608.3	1261.8	1150.7	42805.9	336.5	569.5	405.5	430.8	2412.1	6348.6	4738.6	3976.1	1056.7	6390.9	2543.4	1961.8	8176.4	220.7	1533.7	328.1	367.7	1435.2	329.1	31701.2	11295.5	8008.6	465.8	701.2	44486.6	1676.8	1188.7	6570.9	7963.8	467.8	2548.1	9944.8	526.9	51789.1	24972.2	965.1	1644.7	822.3	477.2	30783.4	4338.6	1031.3	2872.9	356.7
41	2	246	1631.5	1445.1	28405.3	370.5	430.8	391.3	477.1	2650.3	3874.9	5110.5	5179	1432.9	6160.3	3491.3	1685	6411.3	221.7	2291.3	346.1	377.5	1655.7	354.2	21873.9	11153.5	2392.3	454.9	659.7	28978.2	1941.2	1156.4	6175.3	5912.1	307.3	3709.9	9593.1	463.9	44088.6	70598.4	1094.5	1474.3	461.4	399.7	16393.6	4414.5	1156.1	2783.1	333.4
42	2	189.2	1284.6	1136.9	31140.1	353.9	504	359.1	465	2547	5281.5	6496.4	11238.7	1603.6	5284.8	3368.5	1986.6	7848.5	213.2	1874.7	377.7	386.2	1686	366	33820.1	8478.2	2519.4	481.3	660.8	26847.8	2137.5	1260.7	4934.2	5508.7	371.4	3214.9	11026.1	567.1	62710.9	34058.9	1118.1	1344.3	487.6	563.2	35715.3	3576.2	1041.6	2363	306.4
43	1	466.1	1828	1714.9	37542.3	444.7	429.6	364.1	512.1	2061.2	6947.2	5309.8	5170.6	762.9	8909.9	3509.5	1551.1	9436.1	222.5	1642.6	323.2	383	1394.9	327.6	37869.3	11687.1	2808.3	360.8	659.5	41117	1687.4	1139.2	7632.7	9770.5	213	2568.4	12072.4	3095.7	57223.6	45069.8	879.1	917.3	500.4	467.8	18529.9	3524.4	1339.6	2009.3	369
44	2	258.9	1798.5	1312.2	37546.6	469.5	402	355.4	393.9	2633.4	4413.8	5404.4	5854.3	1387.4	7160.4	2716.9	1625.1	8815.1	227.1	1626.1	356	370.5	1637	365.6	18875	7765.9	4213.5	438.2	652.7	27005.5	1813.6	1318	6024.7	5312.7	267.9	3091.9	8761.8	418.8	48043.5	79144.7	907.4	1345.5	654.9	396.7	19099	3701.2	1203.8	2232.2	352.9
45	1	380.7	1354.1	1120.8	31849.3	448.9	502.8	358.8	454.7	3150.6	5071.4	4483.8	3807.4	1105.1	5592.5	2929.2	1848.5	6304.3	211.6	1646.4	378.2	379.6	1771	406.6	31269.3	9317.4	2729.2	555.9	690.4	30249.1	2062.4	1301.1	5405.8	7234.5	410.9	3023.1	8864.6	416.7	52789.7	30713.1	1169.4	1203.8	452	461.6	26575.7	3816.5	1011.1	2006.4	338.8
46	1	533.3	1677.1	1123.7	15197.5	1456.9	957.5	287.6	1566.8	2375.5	4612.7	4285.6	6622	1566.6	5722.8	2021.9	2699.1	6600.3	214.7	1407.4	485.8	413.6	1304.6	369.3	20538.9	10021.6	938.8	1067.5	530.5	15984.6	1596.1	1187.9	5927.5	4195.1	1059.2	7923.5	7129.9	486.7	28413.8	10082	2309.6	1975.9	680.6	1390.5	19995.4	3294.3	842	1964.4	381.3
47	1	339.1	1643.5	1016.6	30954.1	530.7	719.8	346.9	451	2824.9	5417	6899.4	5040.5	1099.5	5707.7	2548	1701	7000.5	213.4	1537.6	372.1	360.7	1640.6	399.5	41121	7610	2855.6	568.3	697.3	25179.5	1876.3	1278.1	5971.1	4967.4	240.1	3409.8	7584.3	493.2	56712.4	40899.1	852.9	1558.9	468.4	808.8	31468.6	3244.9	973.1	1858.7	423.4
48	1	294.3	1860.9	1069.2	32480.2	471.8	694.7	361.6	457.6	3288.8	4988.6	4975.8	10350.4	1606.2	5718.2	2997.8	1805.7	8036.1	220.9	1725.9	384	390.1	1681.2	410.8	35018.2	8496.5	3340.1	629.2	682.4	28539.8	1883.8	1288.2	4788.5	5572	387.9	3102	7971.5	518.7	50682.9	26450.2	831.2	1431.9	489	532.2	14272.4	5162.5	948.3	2176.7	332
49	2	399.2	1350.9	1001.5	35038.4	427	450.8	387.3	513.3	2492.9	8869.3	5323	7673.5	798.1	7381.5	2481.7	1864.7	8194.6	197.8	1769.7	377.8	365.4	2101.3	355.5	20083.7	11428.5	3765.8	445.5	622.3	35951.8	1847.5	1203	8334.7	10912.8	259.5	2347.6	8642	749.1	43628.4	30394.2	1177.8	1417.3	775.3	696.3	43544.7	3580.5	1230.7	1571.4	363.3
50	2	930.8	1191.6	950.2	19024.8	388.8	579.3	359.2	482.4	2834	3512.7	5172.8	11974.3	1371.8	4657.1	2803.8	1674.8	9928.5	213.7	1932.7	377.6	345.8	1503.8	343.9	31199.4	8381	3233.1	371.9	602.9	25055.6	1882.9	1114.6	4387.5	4563.8	492	3932.9	10636.6	468.7	51959.6	32700.2	891.6	1592.2	370.2	580.6	20640.7	4668.6	838.9	2141.1	308.1
51	1	288.6	2008.2	1066.6	35326.5	434.3	422.6	340.4	493.8	2783	5597.3	4365.8	6507.4	1053.1	7366	2911.5	1891.9	7709.4	217.2	1641.6	337.1	357.1	1532.1	347.1	26477.7	9682.7	2890	420.9	641	31341.2	1837.7	1264.8	6837.4	4997.1	296.5	2905.4	9182	473.1	47673.9	44048.1	1555.2	1108.9	575.3	426.4	21753.7	3919.4	1221.2	2223.2	355.3
52	2	952.6	2148.3	1536.9	29800.6	450.6	469	352	460.7	3144.4	5507.6	5583.4	3848.9	1101.7	6082.8	2394.4	1882.6	6207.7	218.1	1622	385.7	363.6	1717.3	420.7	37937.3	6234.7	2872.1	497.1	679.5	24786.6	1842.6	1314.1	3792.5	6254.4	422.9	3355.7	7602.5	449.7	47116.2	20445.2	1264.1	1315.2	606.4	992.4	27145.9	3799.3	1013.5	1833.2	312.6
53	2	412.6	1796.1	1019.4	32595.7	515	474.4	365.3	471.7	4081.6	5021.8	5637.6	9959	1497.2	6714.9	2285.6	1811.1	7374.6	281.8	1871.7	386.4	384.5	1763.7	459.2	34673.8	13216.7	14251.2	613.7	758.8	40385.5	2307.3	1666.3	4816.5	6964.4	537.5	2560.4	7429	584.7	54064.4	40223.1	1184.2	1541.3	680.7	614.1	29433	3948	1186	2064.7	384.4
54	1	615.4	1839.6	1037.5	26406.8	590.9	499.8	346.4	552	3118.4	5638.2	6502	7332.6	1224.6	5883.5	2327.5	1792.8	7050	216.7	1712.6	391.9	380.9	1665.6	402.6	34186.2	9030.7	2713.5	422.9	681.9	24942.7	1851.1	1237.5	4956.1	4608.6	416.6	3263.9	8064.4	498.1	51091.4	34705.6	1322.2	1203.5	565.7	910.7	22800.6	3577.3	1014.8	1707.4	320
55	1	419.1	1854.3	1585.2	36937.2	486.3	444.5	341.8	423.8	2278.6	4591.3	5669.5	7884.5	657.6	5995.8	3401.4	1563.6	8700.4	607	1662.3	445	373	1421.8	351.6	36337.3	8767.9	4452.2	383.3	647	36700.5	1687.8	1152.5	4676.3	7296.3	277	2730.8	10676.4	538.5	55067.6	34209.6	1106.6	980.3	569.4	392.2	35052.9	4433.6	1129.9	3042.6	349.9
56	1	539.6	1973	1146.3	31644.2	546.7	642.5	352.8	513.3	2602.6	6266.7	6273.2	9860	855	6340.8	2374.8	1658.9	6367.5	229	1549.4	355.5	389.2	1512.3	349.1	39129.2	8126	3046.9	405.2	639.9	33243.4	1715.8	1246.2	6549.3	6667.7	135.9	2997.8	8930.1	538.8	49902.2	25170	1094.6	1082.4	623.8	397.2	24467.9	3122.6	1150.5	2474.7	369.3
57	2	355.4	1745.8	1081	27946	390.2	531.1	363.5	412.3	2685.3	5022.1	4819.2	7760.5	1148.1	6216.1	2727.4	1744.2	6868.4	215.6	1733.6	379.2	370.8	1644.5	404.8	22513.6	6987.1	1646.4	520.2	632.5	34600	1794	1264	5624.9	4980.1	406.3	3060.4	8363.3	2267.9	44965.9	23850.4	1536	1542.3	860.1	370.9	19826.2	5606	925	2763.9	314.1
58	1	365.8	1790.2	1094	34348.4	437.1	635.2	380.2	480.6	3691.7	3785.2	5388.1	10128.6	1531	4494.4	3599	1694.2	7950.9	277.3	1994.2	364.1	406.8	1711.5	334.3	42114.1	6234.9	3277	411.5	643.8	38754.2	2026.4	1237.4	5426.1	6692.7	253.8	3356.6	13495.3	417.8	64506.3	26942.1	957.6	1432.8	480.4	327.7	12989.7	3683.1	853.5	2355.7	342.2
59	2	383.2	1768.1	1057.6	31227.9	452.9	482.3	350.9	601.9	2896.6	4789	4566.6	8732	1282.9	6344.9	2838.4	1745.5	8873.5	217.7	1609.6	357.2	413.7	1655.3	367.8	22623.2	7908.8	5316.1	373.5	663.2	33225.8	1822.6	1297.3	6175.4	4163.3	189.5	3075.3	9100.3	496.5	48991	48865.7	1046.4	1141.3	719.9	395.7	15439.7	3358.9	1348	2269.1	332.5
60	2	163.4	1557.6	934.2	35643.9	467.9	373.6	352.1	456.1	2460.9	7028.3	5902	6607.4	965.7	6297.3	2872.3	1642.1	7933.9	277.6	1677.9	343.5	382.8	1504.6	360.6	41250.1	7666.2	3391.5	410.8	626.1	30083	2346.8	1263.8	3888.9	8410.5	340.8	2917.8	8158.1	504.2	48836	17859.8	1186.4	1452.2	489.5	461.1	20197.3	5564.2	1009.5	3363.7	368.6
61	2	362.5	1097.6	914.9	24717.6	383.3	625.9	319.6	423.9	2847.5	4017.9	4576.8	11916.3	1122.4	3969.4	2629	2324.6	5975.9	176.3	2666.8	407.8	344.6	1459.9	328.2	31699.9	5237	4635.6	378.4	606.5	20546.2	1720.5	1348.3	3779.9	6117	300.1	4553.5	7575.9	780.5	48468.9	16801.5	843.3	2325.5	716.4	977.3	30913.4	4053.8	805	2121.6	271.1
62	2	485.3	1377	1333	22915.5	570	470	574.2	587.4	2715.1	4783.2	4300.2	4529	1139.1	5514	3240.1	1750	5984.3	198.7	1810.1	517.7	567.2	1662.6	329.2	24185.5	10538.9	1761	404.7	624.3	28018.1	1811.7	1362.9	4640.6	5809.6	368.1	3879.8	8404.5	436.1	47302.1	33625.4	1414.5	1477.4	519.5	546.5	11989	4037.5	1060.2	2093.4	362.4
63	2	434.6	1640	1055.6	30700	549.2	422.3	330.2	608.5	2737.7	2389.9	4092	8283.1	928.8	6350.8	3075.7	1778.2	8296.6	212.4	1815.8	364.4	346.8	1655.7	373.1	18183.1	9658.4	1857.9	426	628.1	29632.4	2035.8	1318.7	4892	5633	340.7	3595.7	9535.9	521.1	42055.7	40079.8	1246.8	1378.5	480.3	773.8	20174.9	4315.2	987.7	2076	363.6
64	2	443.7	1314.6	999.5	35329.2	326.6	461.8	352.8	406.2	2873.3	6175.2	4208	5891.3	1054.5	5734.5	2896.1	1536.8	5834.2	217.8	1662.3	349.6	354.6	1552.1	341.2	29210.5	7230.8	2562.5	389.4	628	28535.4	1763.1	1257.1	4088.3	4491.9	465	3561.6	9152.6	536	42277.4	25216.5	1202	1288.2	706.2	329	14757.8	3819.1	1074.8	2093	347.8
65	1	159.8	1417.5	1149.6	37901.7	462.4	562.2	337.6	511.3	2988.3	3576.6	4400.4	6732.4	1097.8	5972.2	2833.7	1801.1	6323.8	207.6	1740.6	416.2	363.2	1580.8	404.7	27734.5	13178.2	1795.5	461.1	694.6	34991.7	2408.8	1349.9	6409.3	6730.7	319.6	2909.5	9722.1	975.4	47147.2	57518	1129.5	1302.1	706.4	483.8	19945	3825.9	1300.3	2071	444.3
66	2	451.8	1476.9	1201.3	28460.1	480.1	389.2	355.2	524.4	2942.7	6640.1	6028.1	6683.8	1173.3	6121.8	2804.9	2307.9	6377.8	217.9	1785.9	380	367.2	1750.7	384.8	32864.9	8831.5	8693.1	461.2	666.7	24714.3	1849.1	1453.4	3242.9	9830.5	484.9	3220.3	8431.2	497.4	47271.6	18451.6	1310.6	1241.2	547.8	864	30463.7	3734.5	993.1	2807.5	331.8
67	1	521.3	1689.4	1076.6	28210.1	535.9	475.8	340.3	479.1	2522	4691.6	6294.2	10462.8	838.3	5509.3	2711.2	2080.6	5891.4	628	1968.5	361.7	348.5	1470	528.2	28824	6275	3553.4	380.9	551.4	23688.4	1746.9	1262.4	4241.1	8927	259.2	4070.4	9041.7	367.7	49817.7	20544.4	1339.9	1141.4	574.2	619.2	17657.9	3971.5	826.9	2535.8	409.6
68	2	790.7	1573.2	919.6	25089.5	526.5	513	352.1	642.7	3165	6126.9	5822.9	6377.1	1099.5	6311.1	3177	1865.9	6575	208.3	1818.8	357.6	386.3	1615.6	359.2	28041.6	12863	11323	445	630.7	26443.2	2336.5	1273.4	5684.7	6327.4	267.2	3485.1	9888.2	509.3	52506.4	22984.9	1324.2	1590.3	1136.9	775.4	27275.2	7776.9	1235.3	3135.1	330.8
69	1	714.9	1516.6	1020.6	30080.3	426.7	487.6	357.6	420.8	2944.7	6679.7	5836.2	6671.2	1164.4	5899.6	2646.1	1748.1	6859.7	242.6	1729.7	369.4	384.4	1656.6	389	32090.6	8062.7	4121.6	472.4	646.4	31076.1	1910.3	1336.4	7568.4	9424.8	221	3929.6	9241.9	495.2	47536	42930.3	1026.1	1248.6	561.7	429.2	34783.6	3375.9	1082.4	2115.9	389.1
70	2	187	1719.5	1300.8	33601.3	406.9	384.4	352.7	509.1	2837.2	4971.4	5388.1	6226.6	928.7	5699.3	2843.5	1771.5	5519.6	196	1690.6	324.6	346.4	1500.4	354.3	19420.6	9567.7	2481.5	402.8	591	26563.8	1834.6	1490.3	5283.1	5973.9	281.3	3364.4	9790.5	536.4	46686.6	57374	1249.8	1175	524.2	492.3	21836.6	3594	912.3	2456.1	347
71	1	461.5	1892.7	1116.5	32425.7	570.8	521.8	376.3	538.6	3217.6	7229.2	5624.8	7506.9	1087	5964.2	3094.2	2282.2	8630.6	228.3	1674.5	400.2	374.7	2166.3	420.7	33517.6	10380	4950.5	475.4	796.1	30346.9	2145.1	1963.9	5871.4	9588.6	265	3005.5	8266.4	521.7	48999.1	32797.2	1009.9	1132.8	624.2	825	22816.9	3529.4	1166.9	1761.2	415.9
72	1	119.7	1313.5	1179.2	26715.7	483.4	668.1	324.4	470.6	2305	4050.4	4889.7	15932.2	896.7	5839	2630.3	1985.4	8005.8	191.8	1729.9	320.8	365.8	1427.9	328.2	39003.5	8441.1	842.7	368.5	637	29277.9	1773	1355.9	5435.1	8656.3	193.8	3787	7818.9	415.4	52432.2	36992.1	1143.3	1264.4	524.6	1056.3	24760.9	3560.4	941	2308.9	350.8
73	2	503.9	1866.7	937.9	26766.4	472.6	459.1	330.8	516.7	2708.5	3841.9	5155.1	3613.1	990.2	4705.2	2805.6	2714.8	6124.1	183.2	1766.4	345.5	356.7	1575.4	369	28568.5	7844.4	2519.5	457	645.3	18276.2	2081.5	1272.2	4417.3	3927.5	365	4487.6	8848.1	413.9	40497.5	11515.8	1651.6	1720.4	460	1625	48400.8	3982.5	946.4	2175.5	287.3
74	2	332.7	1467.1	944	31679.9	499	417	370.9	368	2889.7	7892.7	6886.5	4599.9	1102.7	5061.3	2870.3	1730.2	7358.7	228.4	1821.2	391	410	1942.4	526.2	27657.7	6240	4891.7	500.9	681.7	23909.5	1935.4	1264.8	3709.9	5387.9	550.6	3217.7	8244.2	521.9	52515.7	24197.5	949.1	1688.6	570	717.9	21192.6	4021.5	800.6	2670.8	315.7
75	2	246.2	1482.6	1127.5	31973	516.4	449.2	348.6	489.4	2905.1	4592.2	5339.4	11043.6	1106.6	6091	2823.4	1792.8	7677.8	208.1	2167.8	353.7	340.8	1548.6	357.6	21179.8	11416.6	5703.5	560	624.8	25613.3	2160.3	1337	6195.5	5649.7	312.1	3151.6	9000.9	441.4	50732.7	16379	1148.2	2138.2	641.4	647.1	31048	7624.3	1074.6	2355.1	328.6
76	1	252.7	1953.5	1243	28195.1	647.5	524.5	357.9	444.2	2944.7	3147.9	7041.4	6245.8	1268.3	4630.7	2764.7	2100.1	6205.4	219	1641.9	380.4	381.5	1633	380.1	37381.6	8372	2337.4	540.6	678.8	31275.7	1872.4	1296	4485	5836.1	278.8	3357.9	8507.4	578.6	55578.7	42518.8	1024.2	1210	481.9	910.8	45803.8	3512	874.8	2883.6	314.7
77	1	430.5	2232	1216.4	39038.4	529.5	713.9	347.9	459.3	3056.9	4235.9	5050.8	7922.1	1354	5108.1	2649.6	1847.5	7961.5	204.8	1716.8	384.2	647.3	1618.8	402.6	39464.3	7019.4	3409.9	492.3	741.8	35186.7	1994.6	1394.7	7855.1	5934.9	306	3080.8	7767.6	399.8	50834.3	55950.3	449.2	1230.9	542.5	703.8	16076.2	3643.1	1182.2	3058.5	374.7
78	1	590.7	1737.2	1052.2	33057.6	415.2	579.2	372.6	493.9	3124.7	6128.9	6686.6	8462.7	1462.3	5929.5	2872.6	1678.1	6582.4	230.7	1674.5	390.3	383.8	1686.4	419.4	36943.2	11306.4	1637.4	484.7	709.1	36052.5	1929.8	1297.9	5656.9	9473.4	410.6	2737.6	8697	498.3	53789.4	27419.9	1189.8	1147.7	573.3	369.6	12676.2	3918.9	1034.2	2396.5	344.9
79	1	184.5	1302.5	1099.2	43255.9	498.3	574.7	350.7	491.8	2451.2	6978.1	5176.1	13165.5	1215.8	6965.3	2871.2	1698.8	8594.9	205.2	1701.3	340.9	365	1565.2	348.6	32117.1	9867.7	3099.8	419.2	663.5	29796.8	1796.5	1176.4	7018.6	9986.1	295.3	2802.7	8883.2	435.9	53951.9	35069.4	1073.8	1155.6	672.8	515.9	18677.2	6544.2	1162	1774.1	398.5
80	1	678.4	1723.8	1093.7	36827.2	413.9	577.1	367	637.4	2712	7945.1	5025.9	7623.7	1047.5	6414.7	3529	1640.5	6353.9	211.8	1608.5	346	366.6	1510.8	401.7	29839.4	7883.8	2845.2	431.4	652.7	35330.7	1851.6	1272.2	5976.4	7093.2	221.3	2962.4	8758.3	519.3	52059	34433.5	1200.2	1184	572.1	649.9	20366.2	3368.2	1043.4	1676	335.3
81	1	190.7	1723.4	1144.5	28753	517	556.7	387.7	558.4	3153.7	6291.5	4902.2	7066.2	1366.4	7252.8	2863.8	1777.6	7364.2	244.8	1748.4	421.3	421.8	1799	412.4	34867	10010.2	5590	508.3	770.6	31136.2	1905.6	1414.3	6695.4	6097.2	251.4	2939.2	8252.6	626.6	56351.9	51141.9	1305.1	1183	591.2	497.8	13229.8	3357.7	1289.7	1642.3	405.2
82	1	252.7	2268.3	1247.4	28816	477.9	628	356.4	517.1	3097.8	7029.7	4568.3	14854.6	613.1	6575.1	2726.1	1933.1	6968.4	215.5	1727.4	350.3	464.6	1547.3	389.1	28569.6	9409.9	1637.8	389.9	653.2	31548.7	1787.1	1292.5	6471.8	8003.6	243.6	3044.7	8126.6	486.6	55607.6	33586.1	1222.1	1087.4	915.2	616.2	16560.2	3305.5	1130.8	1811.5	356.2
83	1	380.9	1712.4	1109.7	35370	508.9	527.8	363.6	575.3	2719.4	4835.1	6682.1	9151.1	1104.6	6129.4	2642.5	1856.3	8131.6	207.6	1849.5	350.2	380.5	3108.4	335.2	30214.7	15836.5	5649.9	396.9	638.6	32907.7	1930.5	1401.8	6448.4	7572.9	339	3296.2	9426.8	471.2	52216.1	50805.5	1188.1	1154.8	608.5	536.6	18083.4	3724.5	1210.2	2169.7	360.1
84	1	291	1515.2	1173.8	40658	540.4	516.7	361	500.7	2547.2	5743.4	5445.4	5540.2	1332.1	7089.1	2701.6	1988.8	7416.1	224.5	1647.4	346.8	371.5	1551.9	361.2	30515.4	9012.1	6201.5	393	634.7	32982.1	1806.6	1223.6	5727.7	11507.7	518.3	3010.5	9437.8	494.1	56880.4	58554	1142.6	1051.6	479.2	595.9	26874.4	4177.6	1275.5	2599.4	397.8
85	1	566.1	1691.8	1079.3	30313.5	459.6	709.6	324.1	389.5	2225.2	5453.7	6348.1	9783.2	882.4	4836.3	3074.7	1622.2	5688.4	191.7	1845.5	326	376.4	1370.1	293.7	38828.8	4248.3	2723.5	340.8	584.8	29896.7	1755.9	1207.1	5430.6	6382.1	239.1	2939.8	9828.6	465.9	48753.3	17250.9	813.7	2084.4	505.7	631.6	24550.8	3312.2	1005.4	2229.3	375.8
86	1	668	1275.3	1355.5	31511.1	485	411.5	339.9	473.8	2670	4760.8	5098.7	5733.9	932.5	5290.3	2808.3	2183.8	6895.4	206	1783.4	355.7	819.8	1613.8	399	33123.4	7738	5673.6	449.3	620.2	29933.3	1809.7	1287.4	4205.8	7887.6	506.7	3522.7	10026.4	472.7	51548.8	27087.3	1450.7	1251.2	490.8	859.2	19601.2	3753.1	920.6	2041.2	354.6
87	1	693.8	1132.6	1071	28379.2	407	662.1	711.6	439.5	2458.3	3751	5115.7	8248.9	1022.9	5903.6	2361.3	1897.3	6914.6	195.2	1536.7	321.1	325.5	1983.2	316.6	26452.9	8529.4	2034.9	487.8	618.6	27198.5	1888.1	1180.6	6292.7	5873.1	329.6	3442.3	8440.7	501.8	50979.5	32634.8	1040.4	1206.4	642.1	536.2	26888.6	4074.2	1011.6	1682.9	351.1
88	1	288.8	1984.5	1234.5	28607.9	609	548.7	490.7	516.2	2595.7	4677.8	4699.8	8202.8	1090.4	5701.8	3028.4	1951.6	6723.6	222.4	1724.8	403.7	360.1	1583.7	366.1	39933.6	7584.4	2127.3	408.6	626.9	28072.1	1778.4	1479.5	5512.9	7091.5	568	3451.6	9228.9	440.4	53141.3	22973.6	1099.8	1319.6	544.6	529.5	21010.6	3768.2	999.1	1986.1	599.3
89	1	211.7	1804.2	1132.3	30795	360.2	657.9	410.7	380.8	2550	5238.6	5640.3	9340.7	1037.7	4930	3279.5	1844.3	6293.8	209.7	1730.1	323.1	361	1482.9	312	38171.8	6826.2	4493.4	397.3	567	33800.1	1852.8	1200.4	3523.9	8116.3	297.4	3546.3	10416.3	433	57340.1	18482.6	959.4	1202.9	518.8	482.4	9996.1	3421	867.7	2311.3	336.1
90	2	482.4	1462.4	954.9	22272.3	428.8	437	341.8	495.6	2520.4	4206.3	4971.4	6692.9	967.5	4404.2	3037.2	2353.9	7104.6	231.5	1878.7	349.3	357.7	1632	329	37474.1	6695.8	1863.7	406.6	617.9	21871	1948.8	1327.4	4010.2	4552.1	232.4	4113.9	8458.3	395.9	54210.5	15908.5	1114.2	1611.9	480.1	930.4	19977.2	4190.5	893.9	2211.8	315.4
91	2	310.5	2707.8	1199.3	26578	467.3	460.8	363.5	583.4	2828.6	4954.2	5394.5	7291.1	1378.2	6561.2	2865.2	1844.2	7598.3	231.4	1782.8	373	377.4	1626.4	344.3	24263.8	14136.8	3365.7	529.6	659.7	35014	1845.1	1300.1	5732.6	6010.8	377.5	2994	9553.1	866.1	50653.4	33100.4	1274.5	1136.8	581.1	431.4	21621.8	3361.8	953.8	2161.2	335.4
92	2	471.9	1996.8	849.9	22877.1	425.5	548.1	342.4	470.1	2715.6	6174.5	4916.2	5403.7	1319.5	4489.9	2621.6	1999.4	7725.5	207.9	1947	324.1	353.6	1446	327.5	25719.8	7527.3	1526.8	437.8	585.2	21450	1634.1	1061.1	5653.8	5225.5	426.1	3710.9	9192.2	553.2	54984.2	13682.1	936.5	3159.2	397.6	679.3	28314.9	5063.4	736	3880.4	293.7
93	2	361.8	1652.3	1183.9	27640.3	218	503	421.8	504.6	2909.2	5286	5135.9	12038.6	1156.1	7415.8	2366.2	1761.7	9263.1	224.9	1544.8	363	365.8	1628.2	364.1	24932.4	14089.5	2861.9	460.6	663	34681.4	1852	1393.2	7043.7	7350.1	635.6	2736.4	9958.2	634.4	45343.5	68299.5	806	1137.1	693.6	479.8	22847	3079.3	1298.8	2026.6	341.8
94	2	342.9	1711.4	913.1	31571.3	440.1	404.2	396.6	438	2580.2	7098.9	6463	5377.6	936.9	6108.9	2541.4	1682.2	8617	232.9	1688.5	462	378.2	1613.1	375.2	38314	6342.2	5709.9	455.1	633.9	32087.6	1810	1282.4	4216.4	7540.5	510.3	2995.3	9012.8	443.2	63849.2	32795.6	1055	1663.2	474.4	513.7	11920.4	3958.5	986.5	2391.1	361
95	2	678.2	1489.9	1078	28343.5	409.6	610.7	362.8	461	3758.1	2763	4282.9	7542.8	1229.8	5098.5	2942.5	1890.4	6311.5	207.2	1766.3	379.3	362.6	1708.8	397	24777.7	10088.5	5866.3	407.4	717.7	29882.7	1968.7	1307.5	5665.2	6958.4	640.3	3228.7	9531.8	489.1	46397.4	31126.3	969.4	1456.1	563	518.2	21914.4	3644.2	1110.7	1970.4	330.2
96	2	482.1	1341.2	1193.5	26773.8	499.9	491.4	358.4	495.6	2826.2	5914	5861.2	6894.3	1034.1	4767.8	2798.3	1802.7	7850.6	224	1907.4	491.4	377.7	1696.2	386.5	36639.6	5714.5	2582.9	441.1	632.1	23736.3	1886.8	1241.4	3199.2	5566.3	269.1	3626	9061.4	504.1	51054.1	18914.3	876.9	1403.3	438.7	918.5	20592	3889.2	813.5	2368.4	331.7
97	2	1035.3	1759.8	970.5	30596.9	420.1	658.9	368.6	495.2	3095.7	5927.9	6083.8	5958.3	1182.3	5944.3	2906	1705.2	7636	219.6	1792.6	377.9	369.8	1655.2	376	42525.3	10516.5	3118.6	459.8	665.9	28580.8	2147.9	1295.3	5547.3	9380.3	663.6	3050.5	10524.9	453.1	52930.5	18482.2	1057.3	1639	902.4	490.3	27200.1	5879.7	999.2	2868.2	362.1
98	2	422.5	1361.3	797.6	21920.7	518.3	751.3	330.5	491.9	3192.1	6131	4614.2	7188.5	1630.9	4856.6	3157.3	1857.5	6201.2	208.5	1873.2	365.5	419.2	1744.7	385.8	36538.2	6021.4	4272.1	436.8	662.4	23262.4	1879.5	1272.7	4527.3	8640	423.3	3212	7748.6	457	48981.4	14570.8	875.7	1809.9	470.6	664.4	16629.8	4192.7	992.4	2768.6	302.8
99	2	365.4	1646.7	929.1	24726.9	423.3	696	349.7	369.7	3373.6	3664.8	5332.1	7549.6	1111.5	4520.3	3153.2	1699	5755.7	209.4	1850.2	362.9	440.9	1591.3	528.9	34258.4	7154.8	6223.7	553.8	647.4	24814.9	1754.9	1792.7	4514.4	4857.3	240.5	3647.4	8445.1	410.6	50676.8	19102.5	864.7	2733	478	582.6	35304.3	3797.9	982	2339.7	339.2
100	1	149	1796.9	937.6	32162.8	458.4	681.7	327.4	460.7	2827.8	3812.9	5140.2	9127.4	1123.5	4704.7	2606.6	1752.6	6542	195.3	1747.6	371.2	352.5	1551.6	389.9	41169.3	5246.9	3809.7	462.2	669.9	27453	1877.9	1279.7	5040.1	8330.8	189.3	3199.8	6278.6	446.8	49075.4	32418.1	971.1	1532.3	528.1	1075	13192.8	3423.9	1020.4	1953.1	326.6
[truncated: 1,081 more columns]
